# Supplementary material for: In Silico functional and phylogenetic analyses of fungal immunomodulatory proteins of some edible mushrooms
Source: AMB Express. 2022 Dec 26;12:159. doi: 10.1186/s13568-022-01503-w (PMC9791630; doi:10.1186/s13568-022-01503-w)
Supplement: Supplementary file 3 — Additional file 3: Table S1. SMART analysis of the FIPs. Table S2. Sequence properties ofedible mushrooms containing other type of FIP. Table S3. A) SMART analysis ofthe other FIPs types and B) Secondary structure analysis of other FIPs types. Table S4. FIPs motifs and theirputative functions. [file 13568_2022_1503_MOESM3_ESM.xlsx]

## Sheet: Table S1
Table S1: SMART motif analysis using pfam (PF09259)
	S.No	Protein Name	Domain Name	Start	End	E-Value
	1	Fip-Gapp1	Fve	4	112	5.5e-61
	2	Fip-Gapp2	Fve	4	112	3e-54
	3	Fip-Gat	Fve	2	110	3.3e-61
	4	Fip-Gjo	Fve	2	110	6.8e-62
	5	Fip-Glu	Fve	2	110	1.8e-67
	6	Fip-Fve	Fve	1	111	4.1e-69
	7	Fip-Gts	Fve	1	109	1.7e-67
	8	Fip-Vvo	Fve	3	111	4.7e-67
	9	Fip-Cru	Fve	2	112	2e-59
	10	Fip-Gmi	Fve	2	110	1.9e-61
	11	Fip-Gte	Fve	2	110	1.2e-66
	12	Fip-Gca	Fve	2	110	1.5e-62
	13	Fip-G	Fve	2	110	4.2e-62
	14	Fip-Gle	Fve	3	111	1.8e-60
	15	Fip-Gre	Fve	2	110	8.7e-64
	16	Fip-Par	Fve	2	111	9.2e-45
	17	Fip-Lti	Fve	3	111	3.3e-44
	18	Fip-Csq	Fve	3	111	1.4e-43
	19	Fip-Apy	Fve	11	119	5.7e-43

## Sheet: Table S2
Table S2: Other FIPs
	S No	Accession no	Protein	Species	Family	Given name	Length	MW	PI	II	References
	1	AGH06133.1	Immunomodulatory protein	Trametes versicolor	Polyporaceae	Fip-Tve	139	13767.5	4.19	24.24	NCBI, Li et al. 2020
	2	AEM91639.1	Immunomodulatory protein	Wolfiporia cocos/Poria cocos	Polyporaceae	Fip-Pco	193	20352.9	4.52	39.03	NCBI, Li et al. 2020
	3	ABL96299.1	Immunomodulatory protein	Tremella fuciformis	Tremellaceae	Fip-Tfu	135	14263	3.71	18.02	NCBI, Li et al. 2020
		Note: These FIPs belong to edible fungi but are not considered for the current study as they did not contain the PF09259 (Fve-type FIP) motif.

## Sheet: Table S3
	Table S3A: Other FIPs (SMART analysis)
	S.No	Protein Name	Domain Name	Start	End	E-Value	Other Domain	Start	End	E-Value	Signal Peptide	Start	End		Classification of FIP	Reference
	1	Fip-Tve	×	×	×	×	Cerato-Platanin	21	139	3.5e-45	Yes	1	18		Cerato & Unclassified FIP	Liu et al., 2020
	2	Fip-Pco	×	×	×	×	×	×	×	×	Yes	1	19		PCP-like FIP	Liu et al., 2020
	3	Fip-Tfu	×	×	×	×	×	×	×	×	Yes	1	17		TFT-like FIP	Liu et al., 2020
		Note: These FIPs belong to edible fungi but are not considered for the current study as they did not contain the PF09259 (Fve-type FIP) motif.
	Table S3B: Secondary structure analysis
			Protein	Alpha Helices	Beta sheets	Turns	Coils
			Fip-Tve	59	40.3	8.6
			Fip-Pco	56	67.4	11.4
			Fip-Tfu	63.7	69.6	11.9

## Sheet: Table S4
Table S4: Motifs and their putative functions
		S.No	Domain	Putative Function	E-Value
		1	FPQVLTDKEYTYRVVVSGKDLGVRPSYAVESDGSQKVNFLEYNAGYGIAD	FIP	1.58e-27
		2	IFRLAWEIKKLAFDYTPNWGRGNPSSYID	FIP	1.94e-15
		3	IDPDTGNDFIIAQWN	No function	×
		4	TNTIQVFV	No function	×
		5	MSDTAL	No function	×
		6	QTQIAF	No function	×
